# Supplementary material for: Identification of cuproptosis-related molecular subtypes as a biomarker for differentiating active from latent tuberculosis in children
Source: BMC Genomics. 2023 Jul 1;24:368. doi: 10.1186/s12864-023-09491-2 (PMC10314436; doi:10.1186/s12864-023-09491-2)
Supplement: Supplementary file 1 — Additional file 1. [file 12864_2023_9491_MOESM1_ESM.xls]

## Sheet: Sheet1
NFE2L2
NLRP3
ATP7B
ATP7A
SLC31A1
FDX1
LIAS
LIPT1
LIPT2
DLD
DLAT
PDHA1
PDHB
MTF1
GLS
CDKN2A
DBT
GCSH
DLST
