# Supplementary material for: Identification of cuproptosis-related molecular subtypes as a biomarker for differentiating active from latent tuberculosis in children
Source: BMC Genomics. 2023 Jul 1;24:368. doi: 10.1186/s12864-023-09491-2 (PMC10314436; doi:10.1186/s12864-023-09491-2)
Supplement: Supplementary file 2 — Additional file 2: Supplemenatry file 2. Detailed results of ssGSEA algorithm in the training set. [file 12864_2023_9491_MOESM2_ESM.xls]

Supplemenatry file 2 Detailed results of ssGSEA algorithm in the training set
id	GSM1249267_Control	GSM1249268_Control	GSM1249269_Control	GSM1249270_Control	GSM1249271_Control	GSM1249272_Control	GSM1249273_Control	GSM1249274_Control	GSM1249275_Control	GSM1249276_Control	GSM1249277_Control	GSM1249278_Control	GSM1249279_Control	GSM1249280_Control	GSM1249216_Treat	GSM1249217_Treat	GSM1249218_Treat	GSM1249219_Treat	GSM1249220_Treat	GSM1249221_Treat	GSM1249222_Treat	GSM1249223_Treat	GSM1249224_Treat	GSM1249225_Treat	GSM1249226_Treat	GSM1249227_Treat	GSM1249228_Treat	GSM1249229_Treat	GSM1249230_Treat	GSM1249231_Treat	GSM1249232_Treat	GSM1249233_Treat	GSM1249234_Treat	GSM1249235_Treat	GSM1249236_Treat	GSM1249237_Treat	GSM1249238_Treat	GSM1249239_Treat	GSM1249240_Treat	GSM1249283_Treat	GSM1249284_Treat	GSM1249286_Treat	GSM1249289_Treat	GSM1249290_Treat	GSM1249292_Treat	GSM1249293_Treat	GSM1249294_Treat	GSM1249295_Treat	GSM1249296_Treat
Activated.B.cell	0.659269149	0.670804326	0.653013365	0.573780061	0.684684512	0.618795174	0.632365234	0.598034754	0.653674647	0.6608178	0.656296129	0.574112235	0.629628646	0.610200835	0.583986537	0.550328631	0.458893771	0.433502063	0.417115244	0.385675911	0.468896976	0.508726725	0.579612036	0.640300148	0.455701361	0.462772469	0.526639022	0.683646175	0.612344546	0.545235138	0.647841972	0.625171429	0.6172828	0.547034752	0.717106376	0.611431935	0.605124736	0.627364562	0.584133699	0.631078477	0.687428851	0.63283955	0.541648543	0.626296557	0.653440998	0.637103245	0.665991794	0.493545965	0.637261793
Activated.CD4.T.cell	0.500848091	0.444166853	0.521035949	0.490599135	0.498208244	0.470268853	0.503248405	0.452100799	0.473752698	0.468564561	0.487182016	0.483601135	0.484113182	0.509476222	0.477569654	0.434299483	0.447875034	0.358867778	0.424144259	0.423692203	0.436133944	0.476140059	0.486220758	0.547248529	0.322788588	0.447715661	0.439515347	0.474896208	0.435206953	0.481240466	0.387667206	0.554066172	0.508903131	0.534422637	0.509898405	0.474733157	0.516631278	0.476949883	0.442290562	0.4276593	0.477398493	0.546467673	0.462384861	0.529221429	0.506063944	0.524429372	0.495664016	0.404364883	0.532332465
Activated.CD8.T.cell	0.808445492	0.80201339	0.836941504	0.851706891	0.836769149	0.834942979	0.829486226	0.83098241	0.852185729	0.830989395	0.820204497	0.829662943	0.83483888	0.84361401	0.798916472	0.8005975	0.795243462	0.706885727	0.737333291	0.769185462	0.753052602	0.80392437	0.812048976	0.762052455	0.718193085	0.717501838	0.812407977	0.834700483	0.7744442	0.802197999	0.766269428	0.821321365	0.847642226	0.809384558	0.834697316	0.829456045	0.826973295	0.798860288	0.790515146	0.801537727	0.84347143	0.833279698	0.773717903	0.833768138	0.757166336	0.782999266	0.833583018	0.730711427	0.833407819
Activated.dendritic.cell	0.518006778	0.535761306	0.547520157	0.533578475	0.495614172	0.527846893	0.557681794	0.483923335	0.543660742	0.529994839	0.540479897	0.548322194	0.513237209	0.538186123	0.596715708	0.649300582	0.616877071	0.66350921	0.630293796	0.654178738	0.637397125	0.625138427	0.664614779	0.6527691	0.663309221	0.695274008	0.620578604	0.520846566	0.614531944	0.612753807	0.604075033	0.560549769	0.556511108	0.610382519	0.568675062	0.565201416	0.579730348	0.61113602	0.597177829	0.592694479	0.530896888	0.534246212	0.621438375	0.509333575	0.584019572	0.524503904	0.464108667	0.520025035	0.523689847
CD56bright.natural.killer.cell	0.430285941	0.415273071	0.453054359	0.39486511	0.419323469	0.392837858	0.423005313	0.38470233	0.411204576	0.41457183	0.438080768	0.423310916	0.427062121	0.435607095	0.394597645	0.378994023	0.430958826	0.391093598	0.397144948	0.403914656	0.387199035	0.404534862	0.435027878	0.378220561	0.360468132	0.373929924	0.414253529	0.414357039	0.402781332	0.390756024	0.4376749	0.426112959	0.437861652	0.387191185	0.436124066	0.407789986	0.422742974	0.436126712	0.417738442	0.4161343	0.439159181	0.423331868	0.433990463	0.436087106	0.444334322	0.403526415	0.406404632	0.392894328	0.418079796
CD56dim.natural.killer.cell	0.409622276	0.476063747	0.451053215	0.506102711	0.423539295	0.433967076	0.477268134	0.445306045	0.429770028	0.454917629	0.450028798	0.439142422	0.469534615	0.480604069	0.480116441	0.456990291	0.4522841	0.441866202	0.440378896	0.364854419	0.403282549	0.410215178	0.500049195	0.400838287	0.421194031	0.40655994	0.469647678	0.434735325	0.471322757	0.467053994	0.42576418	0.490753586	0.488425105	0.439195182	0.475776288	0.431657406	0.423264043	0.448725955	0.446474319	0.446770296	0.488677335	0.423442953	0.460763276	0.492512267	0.469881301	0.455227161	0.412677414	0.419571739	0.425102007
Eosinophil	0.228540094	0.291428819	0.242464186	0.199678438	0.237506332	0.231951709	0.206085048	0.248390742	0.255183301	0.225249223	0.284542008	0.240417541	0.178328143	0.194521399	0.144975515	0.263120766	0.236695146	0.238572486	0.258384106	0.271424194	0.23010133	0.200187964	0.2010161	0.26157365	0.287271623	0.286682748	0.205978144	0.175145139	0.208194827	0.215771427	0.21467127	0.099121619	0.242345727	0.165334428	0.246309664	0.237973161	0.332769812	0.296430117	0.198976166	0.214962721	0.10202237	0.274149688	0.207036739	0.088938205	0.225372284	0.124493627	0.180831711	0.140812814	0.263201202
Gamma.delta.T.cell	0.53499654	0.510834082	0.559224445	0.531071192	0.548503979	0.504295676	0.529774621	0.495790831	0.526866619	0.513618641	0.523752189	0.519140237	0.531235368	0.550017968	0.547065088	0.546991137	0.540512965	0.58398324	0.552632727	0.554637033	0.557079048	0.549653714	0.59334725	0.570033307	0.550847844	0.56162762	0.572437748	0.54105933	0.568670538	0.545726523	0.546492847	0.556505262	0.518378196	0.577825576	0.553130908	0.524033231	0.548773808	0.555682813	0.547687024	0.547615824	0.526965393	0.531630421	0.54598158	0.523318602	0.55833564	0.533095119	0.516054696	0.534963638	0.528683466
Immature.B.cell	0.730950425	0.711915862	0.693964834	0.621123643	0.722630348	0.672716572	0.716470334	0.643819434	0.709385482	0.713544563	0.710312759	0.670769609	0.722382421	0.658176734	0.651052444	0.688209537	0.641521009	0.64437845	0.602270904	0.582065363	0.639156595	0.658107813	0.718481357	0.752386669	0.68624031	0.596882147	0.673088463	0.710466475	0.718445552	0.711224429	0.700433187	0.692746474	0.711952183	0.685219224	0.748229861	0.720805027	0.674350361	0.696158511	0.678539124	0.703792342	0.712695282	0.692541659	0.734881872	0.656072321	0.740668577	0.676769389	0.678451138	0.636817826	0.736806506
Immature.dendritic.cell	0.523268946	0.526505083	0.558100253	0.525316941	0.520757505	0.572954083	0.553626749	0.538910012	0.55207332	0.521415062	0.586436103	0.545661403	0.560608187	0.543055928	0.491320678	0.515669519	0.599745451	0.494670716	0.552720325	0.570043067	0.57294955	0.579285475	0.591074463	0.53418507	0.504236786	0.563720864	0.562762708	0.552510252	0.499840999	0.544546459	0.54551186	0.522864028	0.520551223	0.583711933	0.55315996	0.57739001	0.604745076	0.546418049	0.513067088	0.511395881	0.485328097	0.603412223	0.591482097	0.522998492	0.549426384	0.566262715	0.487216562	0.499784123	0.539001984
MDSC	0.906624269	0.938168981	0.910648859	0.91481866	0.915072475	0.923788299	0.908009758	0.899825078	0.908526532	0.931113293	0.921649804	0.912449123	0.914016689	0.921362118	0.935499218	0.955714543	0.950806539	0.950034998	0.957748548	0.930728313	0.929950922	0.919018653	0.949533695	0.919224474	0.949759804	0.926169407	0.928656652	0.911966252	0.943617476	0.945909943	0.943032118	0.912213341	0.916231384	0.930928316	0.926529989	0.941464851	0.912365374	0.932032096	0.922232219	0.93066474	0.916815083	0.906229341	0.939862483	0.92190787	0.928407583	0.898801973	0.869699054	0.890659088	0.90617747
Macrophage	0.472837705	0.562183451	0.534048863	0.504056856	0.533126108	0.600351284	0.542534934	0.565055789	0.512968337	0.558203428	0.542515377	0.521386296	0.493533164	0.508684397	0.558530026	0.588104871	0.577046623	0.593953801	0.603034437	0.600947872	0.586505128	0.549607212	0.580383224	0.520007663	0.589796232	0.583964572	0.575621997	0.468045092	0.58369316	0.581969009	0.551766084	0.499145869	0.515608368	0.546138912	0.547278396	0.566795035	0.559488452	0.576522455	0.560776377	0.54204185	0.479788188	0.524476991	0.568420675	0.502322149	0.531470113	0.459638187	0.432744358	0.536616719	0.535763893
Mast.cell	0.392248023	0.49835505	0.49468275	0.399789309	0.466591088	0.51633627	0.47238672	0.528527864	0.510060073	0.496145267	0.461369418	0.508440835	0.402070799	0.408194224	0.457849998	0.371498999	0.542025292	0.472680345	0.531965177	0.523524615	0.541624088	0.464423179	0.516317475	0.420934075	0.498094508	0.492281622	0.547086396	0.455641313	0.435412465	0.437424254	0.507185967	0.388409738	0.404296542	0.456367075	0.464090157	0.52876781	0.499136012	0.526826705	0.409541573	0.465560805	0.340234939	0.476395762	0.562686374	0.333717801	0.340320229	0.434871446	0.351311442	0.535736218	0.511047938
Monocyte	0.795569029	0.849065747	0.80891348	0.817683502	0.818287819	0.84551336	0.842225786	0.839830139	0.802680214	0.834690334	0.82457074	0.839830279	0.812989322	0.756909563	0.822538053	0.830172079	0.827843311	0.813068699	0.835545896	0.821867036	0.831563975	0.817208656	0.825654053	0.766107202	0.819669166	0.820862456	0.822944472	0.807358558	0.811438726	0.824291421	0.831701189	0.804498555	0.788303819	0.793262114	0.813110253	0.839908864	0.850037957	0.838945523	0.824504936	0.823859936	0.82509122	0.815335003	0.851657346	0.797929461	0.812071913	0.802255739	0.811176478	0.749911036	0.801436351
Natural.killer.T.cell	0.377847243	0.3654283	0.437895466	0.455210766	0.383242132	0.397900525	0.369930909	0.373961774	0.393876793	0.376306712	0.352060707	0.390007035	0.383552607	0.391918887	0.374241235	0.386300628	0.332057275	0.358312504	0.381845341	0.377339978	0.330417903	0.396183333	0.421785974	0.366352711	0.372460682	0.371846568	0.39760214	0.375801982	0.37011194	0.437413443	0.322202528	0.38154328	0.424402597	0.426311646	0.388726515	0.389515783	0.414213815	0.385736355	0.35837377	0.41556564	0.412236443	0.340979437	0.433387835	0.399440564	0.3627284	0.386642562	0.367413876	0.30726017	0.364187849
Natural.killer.cell	0.33505567	0.322765317	0.281188088	0.289783523	0.290137255	0.296950745	0.292515588	0.308172421	0.278208201	0.306815898	0.304553144	0.302504515	0.274527604	0.317567497	0.297584557	0.333079968	0.343917859	0.382601199	0.322901209	0.364993034	0.333925496	0.276759758	0.366379357	0.295561205	0.349038377	0.3254862	0.355423361	0.297742891	0.302220158	0.322377978	0.300989748	0.283651307	0.286211048	0.335911379	0.308503566	0.295772394	0.303146115	0.282523342	0.327723688	0.324613053	0.26563511	0.260541556	0.360133875	0.273994985	0.324932923	0.332553354	0.27663358	0.390205661	0.302673683
Neutrophil	0.621835715	0.604367541	0.54592986	0.666939379	0.62496333	0.663538306	0.540728861	0.577350984	0.517941023	0.757824786	0.564600976	0.590251376	0.589783474	0.617246739	0.672148601	0.759924321	0.705485915	0.920077454	0.855589296	0.836043143	0.786521507	0.7620014	0.686827611	0.813955583	0.838446654	0.813884035	0.713904237	0.609145816	0.765106703	0.792725997	0.705188715	0.53583125	0.659858898	0.709261563	0.675313133	0.73320663	0.53858423	0.65665852	0.707456906	0.625769014	0.475665367	0.523065978	0.721185845	0.366728999	0.738838281	0.64591435	0.364800577	0.545492347	0.720680983
Plasmacytoid.dendritic.cell	0.763552832	0.777256393	0.779449431	0.753182345	0.77342933	0.779182937	0.76497481	0.765059761	0.767436052	0.771595295	0.780420956	0.763330476	0.774272433	0.784479453	0.794186436	0.783626257	0.775996547	0.807525187	0.802963229	0.791818553	0.779759657	0.764083539	0.800736826	0.764180081	0.78921203	0.780358262	0.796970068	0.783114312	0.776874248	0.79208268	0.783313972	0.766638866	0.780138258	0.793865961	0.779685642	0.800358769	0.742854304	0.78486773	0.770203577	0.782180592	0.752143534	0.746159419	0.787828546	0.744979475	0.77349191	0.782434759	0.725258241	0.737713759	0.766858982
Regulatory.T.cell	0.366656638	0.428490642	0.49087861	0.495569259	0.408652151	0.470572846	0.451802124	0.396311468	0.421732404	0.393214937	0.473844784	0.421367018	0.454739331	0.42515359	0.49419711	0.521766737	0.427554338	0.516444886	0.510432848	0.5067076	0.497905186	0.507563575	0.511720692	0.42948392	0.503494746	0.507023464	0.508615235	0.436191039	0.532043672	0.511785026	0.483650558	0.473887004	0.410912763	0.523817798	0.46231592	0.427245361	0.50883954	0.465953991	0.478859025	0.463834605	0.461095077	0.403635432	0.472811519	0.416870253	0.4869918	0.34851738	0.351530039	0.32204832	0.417434106
T.follicular.helper.cell	0.421865426	0.444166873	0.429440235	0.445894338	0.415176437	0.415451891	0.434801976	0.408000886	0.443871738	0.412132147	0.426699744	0.444661951	0.424184969	0.420943818	0.420442756	0.444241099	0.409348522	0.387546482	0.418829491	0.396316555	0.383783311	0.389187441	0.425620706	0.407450669	0.400788957	0.413390043	0.405474692	0.434539158	0.406663166	0.41187779	0.408027689	0.423507329	0.429602241	0.420135672	0.437399234	0.416401881	0.463915931	0.41508064	0.368538145	0.430260059	0.468408698	0.392657513	0.409752007	0.432274437	0.380348236	0.386581572	0.361725767	0.341796312	0.422651773
Type.1.T.helper.cell	0.427459267	0.411154809	0.430890147	0.417523871	0.410893009	0.426403969	0.409168018	0.418638967	0.418976109	0.41119671	0.442295029	0.419182827	0.41476377	0.398500674	0.419332964	0.421956186	0.398363841	0.410961399	0.414379747	0.399416213	0.405462436	0.405775321	0.42498743	0.432415717	0.403950695	0.426396167	0.419724616	0.42333874	0.415466054	0.419340502	0.383229002	0.395110545	0.432052796	0.429413111	0.432205212	0.409120836	0.451096536	0.438330255	0.39590804	0.42967564	0.43112933	0.434209233	0.414430434	0.401132729	0.428590416	0.413956217	0.381792713	0.338091792	0.427802362
Type.17.T.helper.cell	0.140645565	0.147234271	0.176495941	0.172345223	0.190152421	0.172112816	0.171571973	0.199691461	0.171682746	0.150591277	0.196051484	0.178903462	0.132903075	0.157226688	0.166611826	0.164225987	0.214474237	0.143217344	0.199505655	0.140144882	0.130868009	0.152744698	0.219767583	0.10111746	0.140595715	0.123752345	0.188095894	0.211006586	0.15988654	0.202674463	0.228386654	0.071528293	0.183691105	0.119849431	0.214303808	0.253473748	0.218410578	0.23118666	0.155657298	0.219038806	0.152428589	0.142445384	0.155950507	0.126143006	0.147040337	0.096506289	0.125260703	0.076495934	0.175392482
Type.2.T.helper.cell	0.188347639	0.09462988	0.167392311	0.166358434	0.096070433	0.164486265	0.171483966	0.094567783	0.122973964	0.096741817	0.139597855	0.103367376	0.110571642	0.203771225	0.169921343	0.0520012	0.054672623	0.089557008	0.013008082	0.077179703	0.042649302	0.079671715	0.170642527	0.140502632	0.007003528	0	0.04814896	0.119000351	0.038938068	0.06316192	0.063581221	0.173861092	0.206470306	0.152949538	0.11373202	0.111160291	0.125104648	0.110953201	0.065194091	0.092657156	0.123531309	0.167055722	0.138560808	0.134033672	0.17658724	0.086245199	0.112000397	0.059842974	0.211565574
Effector.memory.CD4.T.cell	0.980458596	0.956382112	0.966787269	0.960271137	0.980767999	0.971285589	0.978693463	0.992123247	0.985584968	0.977066387	0.986154043	0.996234066	0.980989617	0.974906183	0.907048115	0.858934997	0.921460391	0.761917117	0.860231639	0.897270188	0.870661381	0.896260072	0.919775184	0.837299616	0.757369731	0.658911378	0.914882143	0.951838713	0.871177991	0.930921848	0.901274331	0.945025964	0.942910419	0.926681251	0.937043111	0.958619066	0.920378286	0.958942321	0.899741688	0.963192255	0.969188172	0.957468501	0.945122667	0.960061042	0.878838849	0.955707765	1	0.784971754	0.973088652
Memory.B.cell	0.807689179	0.767782151	0.745134147	0.669864307	0.804350725	0.700646603	0.728155624	0.711843236	0.749983328	0.749234466	0.765253987	0.709763828	0.765421214	0.730976511	0.678102688	0.680846318	0.598555188	0.575245368	0.553023539	0.554769608	0.634138692	0.675003572	0.676200016	0.786163533	0.569173587	0.560611162	0.660333523	0.797275499	0.733263869	0.673278538	0.741519568	0.738295272	0.743383527	0.669776501	0.808256543	0.711247923	0.723982477	0.70771167	0.69090748	0.728985753	0.785562531	0.755024849	0.684589377	0.735302559	0.812662976	0.753992077	0.785849649	0.582743328	0.759504933
Central.memory.CD4.T.cell	0.89199246	0.840908052	0.886845288	0.88787117	0.883274071	0.858183406	0.870638739	0.878478001	0.892876074	0.860858024	0.890475634	0.900112413	0.878014742	0.88641523	0.768603253	0.743399904	0.793754765	0.667768473	0.721530335	0.769620706	0.732344753	0.774017654	0.825987792	0.748720307	0.612556783	0.594926586	0.810035296	0.850415942	0.72660207	0.839160426	0.763411116	0.853737139	0.870861251	0.838882316	0.860019875	0.839919623	0.842090993	0.863137507	0.792412386	0.839602717	0.875912141	0.864151667	0.829889136	0.881113067	0.769696423	0.851036117	0.895223644	0.719256865	0.865083742
Central.memory.CD8.T.cell	0.688226269	0.689388011	0.695786601	0.686305463	0.699191366	0.710746954	0.674726347	0.711465616	0.70595144	0.689154065	0.697241164	0.696314855	0.684147368	0.683610054	0.616104483	0.615263382	0.609528487	0.576959018	0.598198704	0.611005263	0.618658452	0.639112027	0.62891284	0.619055849	0.543875189	0.585307999	0.623038867	0.686224228	0.635672056	0.659843667	0.613016853	0.652232185	0.675506926	0.642539333	0.651847222	0.670740618	0.67768036	0.636967111	0.605470055	0.690115944	0.7034605	0.691861926	0.66814193	0.698044488	0.641014869	0.642924453	0.687554489	0.530540587	0.688830305
Effector.memory.CD8.T.cell	0.872926533	0.867214911	0.898148877	0.908828016	0.883358975	0.912128073	0.903205543	0.90904122	0.906568473	0.876755422	0.884708263	0.897290278	0.900488407	0.895973077	0.845875949	0.864622286	0.849754324	0.780537327	0.812684031	0.830720319	0.827549171	0.846574037	0.856533915	0.845797565	0.781915667	0.849193831	0.853735522	0.890931	0.837407323	0.860700674	0.843523662	0.867054639	0.90003322	0.867723725	0.884194442	0.878890067	0.88784007	0.885844326	0.844445163	0.880791179	0.908530733	0.892029021	0.839977749	0.878648755	0.851601364	0.851775409	0.887475817	0.778543058	0.885070763
[truncated: 17 more columns]
