# Supplementary material for: Identification of cuproptosis-related molecular subtypes as a biomarker for differentiating active from latent tuberculosis in children
Source: BMC Genomics. 2023 Jul 1;24:368. doi: 10.1186/s12864-023-09491-2 (PMC10314436; doi:10.1186/s12864-023-09491-2)
Supplement: Supplementary file 3 — Additional file 3: Supplementary file3. 78 cluster-specific DEGs. [file 12864_2023_9491_MOESM3_ESM.xls]

Supplementary file3 78 cluster-specific DEGs

C14ORF45
LOC644517
GPAM
SLC6A9
FAM84B
RP11-529I10.4
DDX54
TWISTNB
PAQR3
POP1
PKIA
FMO4
CROT
HERC2
AGMAT
SLC14A1
ZNF169
CA11
C14ORF124
SFT2D3
BPGM
MAGEF1
XK
MICAL2
KIAA1328
UST
TIMM8A
TIMM44
DCLRE1A
TRMT11
ARMC5
LIMA1
ZNF558
RBMY2FP
DKFZP434N035
C19ORF44
KIAA1407
RLTPR
LOC400506
DJ222E13.2
TASP1
OSBP2
NUBP2
ZNF236
LOC100233209
HSZFP36
ZNF649
MRPL4
METTL2A
KIAA1333
B3GNT6
SRR
FMNL3
TMCC2
ALS2CR4
LOC100133866
SFI1
ZNF597
SH2D3A
HRAS
SIRT4
MTG1
DTX3
ZNF135
C15ORF41
C9ORF37
CCDC99
MAN1C1
TTC21A
APBA2
SCML4
SLC16A10
NUDT9P1
PDE7B
CHCHD6
MOBKL2B
COX11
SPTB
